# Supplementary material for: BM-MSCs mitigate lung injury in a rat model of decompression sickness
Source: PLoS One. 2025 Aug 21;20(8):e0326618. doi: 10.1371/journal.pone.0326618 (PMC12370078; doi:10.1371/journal.pone.0326618)
Supplement: S1 File — (XLSX) [file pone.0326618.s001.xlsx]

## Sheet: wet dry ratio
Vehicle	DCS	DCS+BM-MSC
4.2	4.8	4.7
4.3	5.9	4.5
4.1	5.6	4.3
4.4	5.2	4.4
3.9	5.3	4.5

## Sheet: balf protein
Vehicle	DCS	DCS+BM-MSC
216	869	532
254	934	510
193	1065	428
225	721	476
187	789	397

## Sheet: injury socre
Vehicle	DCS	DCS+BM-MSC
2	14	8
1	14	6
1	14	8
0	12	6
1	13	7

## Sheet: total cells in balf
Vehicle	DCS	DCS+BM-MSC
250000	4300000	1300000
210000	6300000	1900000
490000	9200000	3600000
430000	8200000	3500000
150000	5100000	540000

## Sheet: total neu. in balf
Vehicle	DCS	DCS+BM-MSC
60000	2100000	580000
50000	3500000	1100000
110000	4200000	1700000
120000	4300000	1900000
40000	2800000	230000

## Sheet: lung mpo
Vehicle	DCS	DCS+BM-MSC
1.2	6.8	2.3
0.8	4.3	2.6
0.7	5.6	3.2
1.6	4.1	1.9
1.3	5.5	2.7

## Sheet: tnf-α
Vehicle	DCS	DCS+BM-MSC
54	498	148
42	455	279
38	562	151
61	537	165
57	751	213

## Sheet: il-6
Vehicle	DCS	DCS+BM-MSC
75	732	236
89	866	347
54	524	216
58	921	288
72	838	371

## Sheet: il-1β
Vehicle	DCS	DCS+BM-MSC
23	269	171
65	352	125
28	292	96
33	401	153
40	425	147

## Sheet: GSH
Vehicle	DCS	DCS+BM-MSC
1.754	1.158	2.342
1.686	1.274	1.792
1.679	1.176	1.737
2.465	1.058	1.659
2.153	1.124	1.597

[truncated: 3 more sheets: sod, CAT, mda]
